# Supplementary material for: Stochastic parametric skeletal dosimetry model for humans: Anatomical-morphological basis and parameter evaluation
Source: PLoS One. 2025 Jul 2;20(7):e0327156. doi: 10.1371/journal.pone.0327156 (PMC12306906; doi:10.1371/journal.pone.0327156)
Supplement: S15 BS Sizes — (XLSX) [file pone.0327156.s015.xlsx]

## Sheet:  Designations
Site= Hematopoietic skeletal site (bone)									f= female
Segment = base phantom segment (BPS) for specific bone segment (BS)									m=male
Shape symbol			Picture and parameters h,a,b,c,d						h - for cyl, cn, pr and tu = height; for flat-shaped boxes [ilium segments (not the iliac cretst), skull, scapula body, acromion, sternum] = smallest size (thickness of bone); for other boxes = vertical size (parallel to the vertical axis of the body);
									a - for cyl =major axis of base; for cn = major axis of a larger base; for box = edge length; for pr =length of a side of an equilateral triangle at the base of a prism; for tu = outer diameter
cyl	cylinder								b - for cyl =minor axis of base; for cn = minor axis of a larger base; for box = edge length; for pr = length of a base of an equilateral triangle at the base of a prism; for tu= inner diameter
									c - for cn = major axis for smaller base;
									d- for cn = minor axis for smaller base;
									for ellipsoid (el), a, b, c are the axes
box	box								proc.=process
									inf.=inferior
cn	truncated cone with an elliptical or circular bases ("deformed cylinder")
el	ellipsoid
pr	triangle prism
tu	tube

## Sheet: 0-y
Site	Segment	Shape	h, mm	SD	a, mm	SD	b, mm	SD	c, mm	SD	d, mm	SD	Ct.Th, mm	SD	BV/TV	min	max	Tb.Th, mm	SD	Tb.Sp, mm	SD		Number of parameters
Femur	Shaft	cyl	30		7.2	0.792	7.2	0.792					1.7	0.408	0.37	0.26	0.53	0.11	0.0165	0.39	0.1053		519
Femur	Proximal end	cn	19	0.95	26	2.34	12	1.44	7.2	0.792	7.2	0.792	0.5	0.12	0.37	0.26	0.53	0.11	0.0165	0.39	0.1053
Femur	Distal end	cn	19	0.95	26	2.34	12	1.44	7.2	0.792	7.2	0.792	0.4	0.1	0.37	0.26	0.53	0.11	0.0165	0.39	0.1053
Humerus	Shaft	cyl	30		6	0.72	6	0.72					1.3	0.195	0.28	0.16	0.48	0.102	0.05202	0.36	0.0396
Humerus	Proximal end	cn	13	1.3	13	1.56	13	1.56	6	0.72	6	0.66	0.4	0.072	0.28	0.16	0.48	0.102	0.05202	0.36	0.0396
Humerus	Distal end	cn	13	1.3	17	2.21	6	0.72	6	0.72	6	0.66	0.3	0.057	0.28	0.16	0.48	0.102	0.05202	0.36	0.0396
Ribs	Ribs	box	5.7	2.166	30		3.2	0.384					0.4	0.148	0.19	0.1	0.36	0.136	0.0476	0.52	0.052
Sacrum	Vertebra body 1	box	6.3	1.323	15	1.5	7.5	0.75							0.45	0.21	0.94	0.096	0.04032	0.6	0.12
Sacrum	Vertebra body 2	box	6.3	1.323	12	1.2	6	0.6							0.45	0.21	0.94	0.096	0.04032	0.6	0.12
Sacrum	Vertebra body 3	box	5.7	1.083	8.9	0.89	5.3	0.477							0.45	0.21	0.94	0.096	0.04032	0.6	0.12
Sacrum	Vertebra body 4	box	3.8	0.798	8.9	0.89	5.3	0.477							0.45	0.21	0.94	0.096	0.04032	0.6	0.12
Sacrum	Vertebra body 5	box	3.8	0.798	7.5	0.75	3.8	0.418							0.45	0.21	0.94	0.096	0.04032	0.6	0.12
Tibia and fibula	Fibula shaft	cyl	30		2.9	0.203	2.9	0.203					0.7	0.098	0.34	0.24	0.42	0.075	0.00675	0.49	0.1078
Tibia and fibula	Tibia shaft	cyl	30		6.9	1.932	6.9	1.932					1.4	0.196	0.35	0.21	0.57	0.075	0.00675	0.49	0.1078
Tibia and fibula	Proximal end	cn	19	1.71	21	1.89	13	2.34	6.9	1.932	6.9	1.932	0.3	0.051	0.35	0.21	0.57	0.075	0.00675	0.49	0.1078
Tibia and fibula	Distal end	cn	15	1.35	15	3.45	15	3.45	6.9	1.932	6.9	1.932	0.3	0.051	0.35	0.21	0.57	0.075	0.00675	0.49	0.1078
Pelvis	Ilium part 1	box	4	0.92	24	0.72	24	0.72					1.2	0.396	0.32	0.13	0.56	0.166	0.02324	0.32	0.1024
Pelvis	Ilium part 1	box											0.5	0.235
Pelvis	Ilium part 2	box	4	0.92	20	0.6	20	0.6					0.2	0.05	0.31	0.13	0.56	0.166	0.02324	0.32	0.1024
Pelvis	Pubis	cyl	16	2.08	7.5	1.2	7.5	1.2					0.4	0.036	0.31	0.13	0.56	0.166	0.02324	0.32	0.1024
Pelvis	Ischium	cyl	7.5	1.2	18	1.98	12	0.96					0.4	0.036	0.31	0.13	0.56	0.166	0.02324	0.32	0.1024
Skull	Flat bones	box	2	0.5	30		30								0.53	0.41	0.65	0.29	0.0928	0.57	0.1995
Clavicle	Shaft	cyl	33	4.95	4.3	0.989	5.9	1.475					0.8	0.2	0.29	0.15	0.46	0.15	0.0195	0.8	0.2
Clavicle	Sternal end	cn	5.9	0.885	12	2.88	10	2.4	5.9	1.475	4.3	0.989	0.3	0.072	0.29	0.15	0.46	0.15	0.0195	0.8	0.2
Clavicle	Acromeon end	cn	5.9	0.885	10	2.4	5.9	2.891	5.9	1.475	4.3	0.989	0.3	0.072	0.29	0.15	0.46	0.15	0.0195	0.8	0.2
Radius and ulna	Shaft	cyl	30		3.9	0.312	3.9	0.312					0.9	0.117	0.21	0.11	0.31	0.08	0.02	0.51	0.1224
Radius and ulna	End	cn	12	0.72	5.8	0.406	5.8	0.406	3.9	0.312	3.9	0.312	0.3	0.087	0.21	0.11	0.31	0.08	0.02	0.51	0.1224
Hand and foot	Tube bones	cyl	8.9	3.827	3.8	1.596	3.8	1.596					0.2	0.05	0.22	0.05	0.72	0.12	0.0324	0.248	0.12896
Hand and foot	Precarpal	el			7.8	1.092	12	1.32	7.8	1.092			0.2	0.05	0.22	0.05	0.72	0.12	0.0324	0.25	0.13
Scapula	Glenoid	cyl	5.4	0.216	10	2.1	7.6	1.368					0.5	0.145	0.28	0.12	0.44	0.12	0.0996	0.48	0.24
Scapula	Acromion	box	7	1.33	16	2.24	13	3.25					0.4	0.052	0.28	0.12	0.44	0.12	0.0996	0.48	0.24
Scapula	Body	box	2.7	0.351	30		30						0.4	0.068	0.28	0.12	0.44	0.12	0.0996	0.48	0.24
Vertebra	C- body	cyl	4.1	0.041	6.9	0.069	6.5	0.065							0.6	0.46	0.77	0.25	0.015	0.6	0.12
Vertebra	T- body	cyl	5.1	0.102	7.6	0.152	11	0.22							0.45	0.21	0.94	0.096	0.04032	0.6	0.12
Vertebra	L- body	cyl	7.1	0.071	7.7	0.077	15								0.45	0.21	0.94	0.096	0.04032	0.6	0.12
													Сortical thickness on gluteal side
													Сortical thickness on pelvic side

## Sheet: 1-y
Site	Segment	Shape	h, mm	SD	a, mm	SD	b, mm	SD	c, mm	SD	d, mm	SD	Ct.Th, mm	SD	BV/TV	min	max	Tb.Th, mm	SD	Tb.Sp, mm	SD		Number of parameters
Femur	Shaft	cyl	30		11	0.77	11	0.77					2.3	0.391	0.22	0.12	0.4	0.16	0.0608	0.54	0.108		595
Femur	Proximal end	cn	36	1.44	34	4.08	18	1.44	11	0.77	11	0.77	0.7	0.119	0.22	0.12	0.4	0.16	0.0608	0.54	0.108
Femur	Distal end	cn	36	1.44	34	4.08	18	1.44	11	0.77	11	0.77	0.6	0.102	0.22	0.12	0.4	0.16	0.0608	0.54	0.108
Humerus	Shaft	cyl	30		9.1	1.183	9.1	1.183					1.6	0.304	0.22	0.12	0.4	0.174	0.0522	0.58	0.0406
Humerus	Proximal end	cn	16	2.08	20	2.6	20	2.6	9.1	1.183	9.1	1.183	0.5	0.1	0.22	0.12	0.4	0.174	0.0522	0.58	0.0406
Humerus	Distal end	cn	16	2.08	20	3.2	9.1	1.183	9.1	1.183	9.1	1.183	0.4	0.08	0.22	0.12	0.4	0.174	0.0522	0.58	0.0406
Ribs	Ribs	box	8.7	2.784	30		3.9	1.365					0.5	0.165	0.29	0.13	0.63	0.231	0.07854	0.51	0.0714
Sacrum	Vertebra body 1	box	9.2	1.84	25	2.5	13	1.3							0.14	0.07	0.26	0.096	0.04032	0.6	0.12
Sacrum	Vertebra body 2	box	9.2	1.84	20	2	10	1							0.14	0.07	0.26	0.096	0.04032	0.6	0.12
Sacrum	Vertebra body 3	box	8.3	1.66	15	1.5	8.8	0.88							0.14	0.07	0.26	0.096	0.04032	0.6	0.12
Sacrum	Vertebra body 4	box	5.5	1.1	15	1.5	8.8	0.88							0.14	0.07	0.26	0.096	0.04032	0.6	0.12
Sacrum	Vertebra body 5	box	5.5	1.1	13	1.3	5	0.5							0.14	0.07	0.26	0.096	0.04032	0.6	0.12
Sacrum	Ala 1	box	9.2	1.84	11	1.1	13	1.3							0.14	0.07	0.26	0.096	0.04032	0.6	0.12
Sacrum	Ala 2	box	9.2	1.84	8	0.8	10	1							0.14	0.07	0.26	0.096	0.04032	0.6	0.12
Sacrum	Ala 3	box	8.3	1.66	8	0.8	8.8	0.88							0.14	0.07	0.26	0.096	0.04032	0.6	0.12
Sacrum	Ala 4	box	5.5	1.1	5.4	0.486	8.8	0.88							0.14	0.07	0.26	0.096	0.04032	0.6	0.12
Tibia and fibula	Fibula shaft	cyl	30		4.4	0.484	4.4	0.484					1.2	0.204	0.2	0.14	0.29	0.089	0.00801	0.74	0.0814
Tibia and fibula	Tibia shaft	cyl	30		9	1.17	9	1.17					2.3	0.207	0.2	0.14	0.29	0.089	0.00801	0.74	0.1036
Tibia and fibula	Proximal end	cn	39	2.34	27	3.24	15	2.7	9	1.17	9	1.17	0.5	0.07	0.2	0.14	0.29	0.089	0.00801	0.74	0.1036
Tibia and fibula	Distal end	cn	22	1.32	17	3.91	17	3.91	9	1.17	9	1.17	0.5	0.07	0.2	0.14	0.29	0.089	0.00801	0.74	0.1036
Pelvis	Ilium flat part 1	box	5	0.9	30		30						1.2	0.396	0.23	0.18	0.28	0.123	0.0246	0.48	0.1104
Pelvis	Ilium flat part 1	box											0.5	0.23
Pelvis	Ilium flat part 2	box	5	0.9	30		30						0.4	0.12	0.23	0.18	0.28	0.123	0.0246	0.48	0.1104
Pelvis	Ilium acetabular part	cyl	15	1.5	26	2.34	10	3	24	5.28	18	7.2	0.4	0.12	0.23	0.18	0.28	0.123	0.0246	0.48	0.1104
Pelvis	Pubis acetabular part	cn	4.8	0.72	16	0.48	11	0.77	7.7	0.847	7.7	0.847	0.4	0.12	0.23	0.18	0.28	0.123	0.0246	0.48	0.1104
Pelvis	Pubic ramus superior	cyl	19	2.85	7.7	0.847	7.7	0.847					0.4	0.12	0.23	0.18	0.28	0.123	0.0246	0.48	0.1104
Pelvis	Ischium acetabular part	p	18	2.7	18	2.7	18	5.4	18	2.7			0.4	0.012	0.23	0.18	0.28	0.123	0.0246	0.48	0.1104
Pelvis	Ischium tuberosity	cyl	13	1.95	12	1.8	12	1.8					0.4	0.012	0.23	0.18	0.28	0.123	0.0246	0.48	0.1104
Skull	Flat bones	box	2.7	0.81	30		30						0.7	0.203	0.52	0.33	0.71	0.29	0.0928	0.57	0.1995
Clavicle	Shaft	cyl	42	4.62	7.2	0.72	5.2	0.52					0.9	0.09	0.29	0.15	0.46	0.15	0.0195	0.8	0.2
Clavicle	Sternal end	cn	7.4	0.814	14	1.4	13	1.17	7.2	0.72	5.2	0.52	0.4	0.04	0.29	0.15	0.46	0.15	0.0195	0.8	0.2
Clavicle	Acromial end	cn	7.4	0.814	12	1.2	7.2	1.368	7.2	0.72	5.2	0.52	0.4	0.04	0.29	0.15	0.46	0.15	0.0195	0.8	0.2
Radius and ulna	Shaft	cyl	30		5.3	0.318	5.3	0.318					1.1	0.143	0.16	0.08	0.31	0.134	0.0201	0.77	0.1232
Radius and ulna	End	cn	16	0.96	8	0.48	5.3	0.318	5.3	0.318	5.3	0.318	0.4	0.116	0.16	0.08	0.31	0.134	0.0201	0.77	0.1232
Scapula	Glenoid	cyl	6.8	1.768	18	3.24	10	2.9					0.5	0.145	0.22	0.09	0.47	0.192	0.09984	0.96	0.2208
Scapula	Acromion	box	7	1.33	16	6.56	13	5.46					0.4	0.052	0.22	0.09	0.47	0.192	0.09984	0.96	0.2208
Scapula	Body	box	2.7	0.351	30		30						0.4	0.052	0.22	0.09	0.47	0.192	0.09984	0.96	0.2208
Vertebra	C- body	cyl	5.8	0.522	9.7	0.679	13	0.91							0.2	0.12	0.33	0.18	0.0234	0.6	0.12
Vertebra	T- body	cyl	8	1.2	12	1.56	15	3.45							0.14	0.07	0.27	0.096	0.04032	0.6	0.12
Vertebra	L- body	cyl	9.6	1.536	9.6	0.672	21	0.63							0.14	0.07	0.27	0.096	0.04032	0.6	0.12
													Сortical thickness on gluteal side
													Сortical thickness on pelvic side

## Sheet: 5-y
Site	Segment	Shape	h, mm	SD	a, mm	SD	b, mm	SD	c, mm	SD	d, mm	SD	Ct.Th, mm	SD	BV/TV	min	max	Tb.Th, mm	SD	Tb.Sp, mm	SD		Number of parameters
Femur	Shaft	cyl	30		17	1.02	17	1.02					3.7	0.296	0.26	0.17	0.39	0.24	0.0528	0.54	0.0756		673
Femur	Upper proximal end	cyl	25	1	23	6.9	23	6.9					1.3	0.182	0.35	0.23	0.52	0.24	0.0528	0.54	0.0756
Femur	Lower proximal end	cyl	25	1	23	6.9	23	6.9					1.3	0.182	0.35	0.23	0.52	0.24	0.0528	0.54	0.0756
Femur	Distal end	cn	49	1.96	68	4.08	25	1.75	17	1.02	17	1.02	1.1	0.077	0.26	0.17	0.39	0.24	0.0528	0.54	0.0756
Humerus	Shaft	cyl	30		15	0.45	15	0.45					2.5	0.5	0.22	0.09	0.48	0.208	0.02704	0.58	0.1856
Humerus	Proximal end	cn	20	0.8	32	1.6	32	1.6	15	0.75	15	0.75	0.9	0.162	0.22	0.09	0.48	0.208	0.02704	0.58	0.1856
Humerus	Distal end	cn	27	1.08	46	3.22	15	0.45	15	0.45	15	0.45	0.8	0.152	0.22	0.09	0.48	0.208	0.02704	0.58	0.1856
Ribs	Ribs	box	9.4	3.008	30		4.4	1.54					0.5	0.165	0.2	0.1	0.37	0.231	0.07854	0.505	0.0707
Sacrum	Vertebra body+ala 1	box	17	3.4	75	15	21	1.26					0.7	0.245	0.14	0.07	0.26	0.096	0.04032	0.6	0.12
Sacrum	Vertebra body+ala 2	box	16	3.2	60	12	15	1.5					0.7	0.245	0.14	0.07	0.26	0.096	0.04032	0.6	0.12
Sacrum	Vertebra body+ala 3	box	14	2.8	52	10.4	11	1.1					0.7	0.245	0.14	0.07	0.26	0.096	0.04032	0.6	0.12
Sacrum	Vertebra body+ala 4	box	10	2	45	9	6.4	0.576					0.7	0.245	0.14	0.07	0.26	0.096	0.04032	0.6	0.12
Sacrum	Vertebra body+ala 5	box	10	2	22	4.4	6.4	0.576					0.7	0.245	0.14	0.07	0.26	0.096	0.04032	0.6	0.12
Tibia and fibula	Fibula body	cyl	30		8.1	0.486	8.1	0.486					1.5	0.3	0.25	0.2	0.31	0.126	0.01638	0.735	0.08085
Tibia and fibula	Tibia shaft	cyl	30		15	0.6	15	0.6					2.9	0.493	0.25	0.18	0.35	0.126	0.01638	0.735	0.08085
Tibia and fibula	Proximal end	cn	34	1.7	55	3.3	22	4.4	15	0.6	15	0.6	0.7	0.126	0.25	0.18	0.35	0.126	0.01638	0.735	0.08085
Tibia and fibula	Distal end	cn	34	1.7	24	5.28	24	5.52	15	0.6	15	0.6	0.7	0.126	0.25	0.18	0.35	0.126	0.01638	0.735	0.08085
Pelvis	Ilium flat part 1	box	7.9	1.027	30		30						1.6	0.528	0.25	0.2	0.31	0.153	0.0153	0.481	0.11063
Pelvis	Ilium flat part 1	box											0.8	0.16
Pelvis	Ilium flat part 2	box	7.9	1.027	30		30						0.8	0.16	0.25	0.2	0.31	0.153	0.0153	0.481	0.11063
Pelvis	Ilium acetabular part	cn	20	1.6	35	3.5	16	4.8	34	10.2	27	8.1	0.8	0.16	0.25	0.2	0.31	0.153	0.0153	0.481	0.11063
Pelvis	Pubis acetabular part	cn	7.3	1.095	22	4.4	18	3.6	13	1.43	8.8	1.76	0.5	0.15	0.25	0.2	0.31	0.153	0.0153	0.481	0.11063
Pelvis	Pubis ramus superior	cyl	29	4.35	13	1.43	8.8	1.76					0.5	0.15	0.25	0.2	0.31	0.153	0.0153	0.481	0.11063
Pelvis	Pubis ramus inferior	cyl	19	2.85	8.8	1.76	8.8	1.76					0.5	0.15	0.25	0.2	0.31	0.153	0.0153	0.481	0.11063
Pelvis	Ischium acetabular part	p	21	3.15	21	3.15	27	4.05	21	3.15			0.5	0.15	0.25	0.2	0.31	0.153	0.0153	0.481	0.11063
Pelvis	Ischium tuberosity	box	25	3.75	18	2.7	14	2.1					0.5	0.15	0.25	0.2	0.31	0.153	0.0153	0.481	0.11063
Pelvis	Ischial ramus inferior	cyl	19	2.85	8.8	1.76	8.8	1.76					0.5	0.15	0.25	0.2	0.31	0.153	0.0153	0.481	0.11063
Skull	Flat bones	box	4.2	1.092	30		30						1.1	0.286	0.52	0.41	0.65	0.29	0.0928	0.57	0.1995
Clavicle	Shaft	cyl	30		8.7	0.783	6.8	0.68					1.1	0.099	0.15	0.1	0.23	0.197	0.06304	0.8	0.2
Clavicle	Sternal end	cn	12	1.56	18	1.8	16	1.44	8.7	0.783	6.8	0.68	0.5	0.05	0.29	0.14	0.56	0.15	0.0195	0.8	0.2
Clavicle	Acromial end	cn	12	1.56	151	1.51	8.7	1.566	8.7	0.783	6.8	0.68	0.5	0.05	0.29	0.14	0.56	0.15	0.0195	0.8	0.2
Radius and ulna	Shaft	cyl	30		8.3	2.075	8.3	1.411					1.5	0.18	0.16	0.06	0.26	0.16	0.0208	0.765	0.1071
Radius and ulna	End	cn	26	1.3	13	0.78	8.3	0.415	8.3	0.415	8.3	0.415	0.5	0.145	0.16	0.06	0.26	0.16	0.0208	0.765	0.1071
Scapula	Glenoid	cyl	12	0.96	25	2.75	18	1.26					0.9	0.252	0.22	0.09	0.47	0.24	0.1008	0.964	0.22172
Scapula	Acromion	box	7.6	1.368	20	2.4	16	1.92					0.8	0.104	0.22	0.09	0.47	0.24	0.1008	0.964	0.22172
Scapula	Lateral margin	box	30		3.2	0.192	10	1.2					0.8	0.104	0.22	0.09	0.47	0.24	0.1008	0.964	0.22172
Sternum	Sternum	box	6.9	0.897	30		30						0.1	0.019	0.15	0.07	0.23	0.135	0.0405	1	0.06
Vertebra	C- body	cyl	7.3	0.584	11	1.32	18	2.16					0.2	0.014	0.21	0.12	0.35	0.14	0.0196	0.6	0.12
Vertebra	T- body	cyl	12	2.04	17	3.4	21	4.2					0.2	0.05	0.14	0.07	0.26	0.096	0.04032	0.6	0.12
Vertebra	T- transverse proc.	box	7.3	1.387	11	2.09	5.3	1.007					0.2	0.05	0.14	0.07	0.26	0.096	0.04032	0.6	0.12
Vertebra	T- spinous proc.	box	5.9	1.239	17	3.57	3	0.63					0.2	0.05	0.14	0.07	0.26	0.096	0.04032	0.6	0.12
Vertebra	L- body	cyl	16	1.76	23	2.76	34	4.42					0.2	0.05	0.14	0.07	0.26	0.096	0.04032	0.6	0.12
Vertebra	L- transverse proc.	box	6.4	0.832	12	1.44	5	0.6					0.2	0.05	0.14	0.07	0.26	0.096	0.04032	0.6	0.12
Vertebra	L- spinous proc.	box	15	3	13	2.6	5	1					0.2	0.05	0.14	0.07	0.26	0.096	0.04032	0.6	0.12
													Сortical thickness on gluteal side
													Сortical thickness on pelvic side

## Sheet: 10-y
Site	Segment	Shape	h, mm	SD	a, mm	SD	b, mm	SD	c, mm	SD	d, mm	SD	Ct.Th, mm	SD	BV/TV	min	max	Tb.Th, mm	SD	Tb.Sp, mm	SD		Number of parameters
Femur	Upper proximal end	cyl	30		25	1.75	25	1.75					1.8	0.306	0.35	0.22	0.53	0.24	0.0528	0.538	0.07532		596
Femur	Lower proximal end	cyl	30		25	1.75	25	1.75					2.2	0.264	0.35	0.22	0.53	0.24	0.0528	0.538	0.07532
Femur	Distal end	cn	69	3.45	78	5.46	33	3.3	21	1.89	21	1.89	1.1	0.154	0.26	0.17	0.4	0.24	0.0528	0.538	0.07532
Humery	Proximal end	cn	27	1.08	39	1.56	33	1.65	18	0.72	18	0.72	1.1	0.176	0.22	0.13	0.37	0.208	0.02704	0.58	0.1856
Humery	Distal end	cn	27	1.08	54	4.86	18	0.72	18	0.72	18	0.72	0.8	0.08	0.22	0.13	0.37	0.208	0.02704	0.58	0.1856
Ribs	Ribs	box	10	1.6	30		5	0.5					0.7	0.14	0.2	0.1	0.37	0.231	0.07854	0.505	0.0707
Sacrum	Vertebra body+ala 1	box	22	4.4	88	17.6	26	2.6					0.9	0.306	0.14	0.07	0.26	0.118	0.02006	0.65	0.156
Sacrum	Vertebra body+ala 2	box	20	4	70	14	15	1.5					0.9	0.306	0.14	0.07	0.26	0.118	0.02006	0.65	0.156
Sacrum	Vertebra body+ala 3	box	18	3.6	62	12.4	10	1					0.9	0.306	0.14	0.07	0.26	0.118	0.02006	0.65	0.156
Sacrum	Vertebra body+ala 4	box	13	2.6	53	10.6	7.7	0.77					0.9	0.306	0.14	0.07	0.26	0.118	0.02006	0.65	0.156
Sacrum	Vertebra body+ala 5	box	13	2.6	44	8.8	7.7	0.77					0.9	0.306	0.14	0.07	0.26	0.118	0.02006	0.65	0.156
Tibia and fibula	Fibula ends	cyl	30		11	0.66	11	0.66					1.7	0.204	0.25	0.2	0.31	0.212	0.02756	0.735	0.08085
Tibia and fibula	Proximal end	cn	49	2.94	63	4.41	32	6.4	21	1.26	21	1.26	0.7	0.077	0.25	0.18	0.34	0.212	0.02756	0.735	0.08085
Tibia and fibula	Distal end	cn	48	2.88	35	4.2	35	4.2	21	1.26	21	1.26	0.7	0.077	0.25	0.18	0.34	0.212	0.02756	0.735	0.08085
Pelvis	Ilium flat part 1	box	8	1.76	30		30						1.7	0.561	0.25	0.2	0.31	0.155	0.0155	0.459	0.06885
Pelvis	Ilium flat part 1	box											0.9	0.171
Pelvis	Ilium flat part 2	box	8	1.76	30		30						0.9	0.171	0.25	0.2	0.31	0.155	0.0155	0.459	0.06885
Pelvis	Ilium acetabular part	cn	26	1.82	44	3.08	20	4.4	37	1.11	28	8.4	0.9	0.153	0.25	0.2	0.31	0.155	0.0155	0.459	0.06885
Pelvis	Pubis acetabular part	cn	9.8	1.47	28	2.52	21	2.1	16	1.44	11	1.1	0.5	0.15	0.25	0.2	0.31	0.155	0.0155	0.6	0.072
Pelvis	Pubis ramus superior	cyl	39	5.85	16	1.44	11	1.1					0.5	0.15	0.25	0.2	0.31	0.155	0.0155	0.6	0.072
Pelvis	Pubis ramus inferior	cyl	32	4.8	11	1.1	11	1.1					0.5	0.15	0.25	0.2	0.31	0.155	0.0155	0.6	0.072
Pelvis	Ischium acetabular part	p	29	4.35	28	1.96	29	4.35	28	1.96			0.5	0.15	0.25	0.2	0.31	0.155	0.0155	0.6	0.072
Pelvis	Ischium tuberosity	box	34	5.1	19	2.85	19	2.85					0.5	0.15	0.25	0.2	0.31	0.155	0.0155	0.6	0.072
Pelvis	Ischial ramus inferior	cyl	32	4.8	11	1.1	11	1.1					0.5	0.15	0.25	0.2	0.31	0.155	0.0155	0.6	0.072
Skull	Flat bones	box	4.6	0.828	30		30						1.2	0.216	0.52	0.41	0.65	0.29	0.0928	0.57	0.1995
Clavicle	Body	cyl	30		11	1.32	8.3	0.83					1.8	0.468	0.15	0.1	0.23	0.197	0.06304	0.8	0.2
Clavicle	Sternal end	cn	17	1.19	22	2.42	20	2.2	11	1.32	8.3	0.83	0.8	0.208	0.29	0.15	0.46	0.15	0.0195	0.8	0.2
Clavicle	Acromial end	cn	17	1.19	19	2.09	11	2.53	11	1.32	8.3	0.83	0.8	0.208	0.29	0.15	0.46	0.15	0.0195	0.8	0.2
Scapula	Glenoid	cyl	15	0.75	28	1.4	20	1.4					0.9	0.252	0.22	0.06	0.38	0.24	0.1008	0.964	0.22172
Scapula	Acromion	box	8.2	1.476	27	2.16	21	1.68					0.8	0.104	0.22	0.06	0.38	0.24	0.1008	0.964	0.22172
Scapula	Lateral margin	box	30		3.5	0.105	10	1.2					0.8	0.104	0.22	0.06	0.38	0.24	0.1008	0.964	0.22172
Sternum	Sternum	box	8.5	1.275	30		30						0.7	0.434	0.15	0.07	0.23	0.15	0.0405	1	0.06
Vertebra	C- body	cyl	9.4	1.128	14	0.98	19	2.47					0.2	0.014	0.21	0.12	0.35	0.14	0.0196	0.65	0.156
Vertebra	T- body	cyl	14	2.38	22	4.62	27	6.48					0.2	0.05	0.14	0.07	0.26	0.118	0.02006	0.65	0.156
Vertebra	T- transverse proc.	box	8.6	1.806	13	2.73	7.3	1.533					0.2	0.05	0.14	0.07	0.26	0.118	0.02006	0.65	0.156
Vertebra	T- spinous proc.	box	7.2	1.512	25	5.25	4.1	0.861					0.2	0.05	0.14	0.07	0.26	0.118	0.02006	0.65	0.156
Vertebra	L- body	cyl	19	3.42	27	5.67	36	7.56					0.2	0.05	0.14	0.07	0.26	0.118	0.02006	0.65	0.156
Vertebra	L- transverse proc.	box	8.6	1.72	16	3.2	5.2	1.04					0.2	0.05	0.14	0.07	0.26	0.118	0.02006	0.65	0.156
Vertebra	L- spinous proc.	box	17	3.4	27	5.4	5.2	1.04					0.2	0.05	0.14	0.07	0.26	0.118	0.02006	0.65	0.156
													Сortical thickness on gluteal side
													Сortical thickness on pelvic side

## Sheet: 15-y (m)
Site	Segment	S	Sex	h, mm	SD	a, mm	SD	b, mm	SD	c, mm	SD	d, mm	SD	Ct.Th, mm	SD	BV/TV	min	max	Tb.Th, mm	SD	Tb.Sp, mm	SD	Number of parameters
Clavicle	Acromial end	cn	m	19.8	0.99	22	1.98	12	3.48	12	2.04	12	0.96	0.8	0.208	0.29	0.14	0.56	0.15	0.0195	0.8	0.2	689
Clavicle	Shaft	cyl	m	3		12	2.04	12	0.96					1.8	0.036	0.15	0.1	0.23	0.2	0.064	0.8	0.2
Clavicle	Sternal end	cn	m	19.8	0.99	26	3.9	24	3.12	12	2.04	12	0.96	0.8	0.208	0.29	0.14	0.56	0.15	0.0195	0.8	0.2
Femur	Neck	cyl	m	29.6	1.48	36	5.04	32	4.16					2	0.38	0.35	0.23	0.51	0.24	0.0312	0.54	0.0756
Femur	Troc hanter area	cn	m	41	1.64	66	3.96	44	2.64	3	2.1	3	2.1	2.3	0.345	0.26	0.15	0.43	0.24	0.0528	0.54	0.0756
Humerus	Proximal end	cn	m	28	3.36	56	2.8	56	2.8	19	0.76	19.4	0.776	1.1	0.176	0.22	0.11	0.42	0.21	0.0273	0.58	0.1856
Pelvis	Iliac crest	box	m	11	1.65	3		13	1.17					1	0.3	0.25	0.2	0.31	0.16	0.016	0.46	0.069
Pelvis	Ischium ramus	cyl	m											0.5	0.15	0.25	0.2	0.31	0.16	0.016	0.75	0.0675
Pelvis	Pubis ramus superior (low)	box	m	32	6.08	15	3	29	5.8					0.7	0.21	0.25	0.2	0.31	0.16	0.016	0.75	0.0675
Pelvis														1.5	0.18
Pelvis	Pubis ramus superior (upper)	box	m	51.2	4.096	14.5	2.9	16	3.2					0.7	0.21	0.25	0.2	0.31	0.16	0.016	0.75	0.0675
Pelvis														1.5	0.18
Ribs	1, 2	box	m	17	2.04	3		7	0.98					0.7	0.266	0.12	0.5	0.25	0.15	0.018	0.82	0.0902
Ribs	11, 12	box	m	11	1.98	3		6	1.02					0.7	0.266	0.12	0.5	0.25	0.15	0.018	0.82	0.0902
Ribs	3, 4, 9, 10	box	m	13	1.04	3		7	0.98					1.2	0.456	0.12	0.5	0.25	0.15	0.018	0.82	0.0902
Ribs	5,6,7,8	box	m	14	1.96	3		8	1.04					0.7	0.266	0.12	0.5	0.25	0.15	0.018	0.82	0.0902
Sacrum	Vertebra body 1	box	m											1.2	0.42	0.14	0.7	0.26	0.12	0.0204	0.65	0.156
Sacrum	Vertebra body 2-3	box	m	46	3.68	28.7	3.157	15	1.35					1.2	0.42	0.14	0.7	0.26	0.12	0.0204	0.65	0.156
Sacrum	Vertebra body 4-5	box	m	36	3.24	28	3.08	8	1.04					1.2	0.42	0.14	0.7	0.26	0.12	0.0204	0.65	0.156
Sacrum	Ala 1	box	m	3	3.9	2	2	42	5.46					1.2	0.42	0.14	0.7	0.26	0.12	0.0204	0.65	0.156
Sacrum	Ala 2	box	m	26	3.9	23	3.91	25	2					1.2	0.42	0.14	0.7	0.26	0.12	0.0204	0.65	0.156
Skull	Flat bones	box	m	5.2	0.624	3		3						1.3	0.156	0.52	0.41	0.65	0.29	0.0928	0.57	0.1995
Pelvis	Acetabulum	t	m+f	29	2.9	26	2.6	21	4.2					0.5	0.15	0.25	0.2	0.31	0.16	0.016	0.46	0.069
Pelvis	Acetabulum													3.6	1.08
Pelvis	Iliac ala	box	m+f	9.5	2.945	3		3						1	0.3	0.25	0.2	0.31	0.16	0.016	0.46	0.069
Pelvis	Iliac dorsal segment	box	m+f	19	3.04	3		3						1	0.3	0.25	0.2	0.31	0.16	0.016	0.46	0.069
Pelvis	Pubis ramus inferior	cn	m+f	47	7.99	16	4	22	5.06	26	5.98	14	5.04	0.5	0.15	0.25	0.2	0.31	0.16	0.016	0.75	0.0675
Sacrum	Pedicle1	cyl	m+f	13.9	1.946	23.7	3.555	15.3	1.683					1.2	0.42	0.14	0.7	0.26	0.12	0.0204	0.65	0.156
Sacrum	Pedicle2	cyl	m+f	14.2	1.988	25	2.75	13.6	2.312					1.2	0.42	0.14	0.7	0.26	0.12	0.0204	0.65	0.156
Sacrum	Pedicle3	cyl	m+f	13.9	1.946	18.3	2.013	13.2	1.848					1.2	0.42	0.14	0.7	0.26	0.12	0.0204	0.65	0.156
Sacrum	Pedicle4	cyl	m+f	13.9	1.946	14.5	1.595	11.2	2.016					1.2	0.42	0.14	0.7	0.26	0.12	0.0204	0.65	0.156
Sacrum	Ala 3-4	p	m+f	19	3.04	38.5	5.775	18	1.62					1.2	0.42	0.14	0.7	0.26	0.12	0.0204	0.65	0.156
Scapula	Acromion	box	m+f	8.8	1.584	32.4	1.296	25.2	1.008					0.8	0.104	0.22	0.9	0.47	0.24	0.1008	0.96	0.2208
Scapula	Glenoid	cyl	m+f	16.9	1.352	3.7	3.377	22.3	4.014					0.9	0.252	0.22	0.9	0.47	0.24	0.1008	0.96	0.2208
Scapula	Lateral margin	box	m+f	3		3.5	0.105	1	1.2					0.8	0.104	0.22	0.9	0.47	0.24	0.1008	0.96	0.2208
Sternum	Sternum	box	m+f	1.6	1.484	3		3						0.9	0.396	0.15	0.8	0.27	0.15	0.0495	1	0.06
Vertebra	C- 2 body	box	m+f	19.2	2.496	14.3	1.43	17.5	0.525					0.3	0.021	0.21	0.16	0.28	0.15	0.021	0.5	0.05
Vertebra	C- 1 lateral mass	box	m+f	15	1.95	11.4	1.026	1.5	0.945					1.3	0.078	0.21	0.16	0.28	0.15	0.021	0.5	0.05
Vertebra	C- 3-7 body	cyl	m+f	11.9	1.309	15.2	1.216	19	2.66					0.3	0.021	0.21	0.12	0.35	0.14	0.0196	0.6	0.156
Vertebra	L- lamina+inf. proc.	box	m+f	2.4	2.04	12.7	1.651	4.1	0.697					1	0.34	0.15	0.1	0.19	0.1	0.013	0.6	0.096
Vertebra	L- spinous proc.	box	m+f	24	2.4	31	3.1	5.6	0.56					0.4	0.1	0.14	0.7	0.26	0.12	0.0204	0.65	0.156
Vertebra	L- superior proc.	box	m+f	14	1.96	15	1.95	12	2.04					1	0.34	0.15	0.1	0.19	0.1	0.013	0.6	0.096
Vertebra	L- transverse proc.	box	m+f	1.7	1.07	2.5	2.255	5.6	0.56					0.4	0.1	0.14	0.7	0.26	0.12	0.0204	0.65	0.156
Vertebra	L- body	cyl	m+f	24.7	2.964	31.5	2.52	44.5	4.005					0.4	0.1	0.14	0.7	0.26	0.12	0.0204	0.65	0.156
Vertebra	T- lamina+inf. proc.	box	m+f	32	3.84	1.2	1.428	4.2	0.546					1.3	0.208	0.16	0.11	0.28	0.15	0.0225	0.6	0.09
Vertebra	T- spinous proc.	box	m+f	9.3	1.674	33	5.94	4.9	0.882					0.4	0.1	0.14	0.7	0.26	0.12	0.0204	0.65	0.156
Vertebra	T- superior proc.	box	m+f	11.4	1.368	11.3	1.582	4.4	0.484					1.3	0.208	0.16	0.11	0.28	0.15	0.0225	0.6	0.09
Vertebra	T- transverse proc.	box	m+f	9.9	1.782	14.8	2.664	8.6	1.634					0.4	0.1	0.14	0.7	0.26	0.12	0.0204	0.65	0.156
Vertebra	T- body	cyl	m+f	18.6	2.976	24.9	4.98	28.7	5.453					0.4	0.1	0.14	0.7	0.26	0.12	0.0204	0.65	0.156
														Thickness of cortical layer covering the sides which are non-articular and non-adjacent to the neighboring segments
														Thickness of cortical layer covering the symphysis articular surface
														Cortical thickness of the cylinder wall
														The thickness of the cortical layer of the bottom of acetabulum

## Sheet: 15-y (f)
Only unique female segments are described. The remaining segments are described in the section for men, marked m+f
Site	Segment	Shape	Sex	h, mm	SD	a, mm	SD	b, mm	SD	c, mm	SD	d, mm	SD	Ct.Th, mm	SD	BV/TV	min	max	Tb.Th, mm	SD	Tb.Sp, mm	SD	Number of parameters
Clavicle	Acromial end	cn	f	20.7	1.863	21	1.26	10	3.2	10	0.9	10	1	0.8	0.208	0.29	0.14	0.56	0.15	0.0195	0.8	0.2	311
Clavicle	Shaft	cyl	f	30		10	0.9	10	1					1.8	0.036	0.15	0.1	0.23	0.197	0.06304	0.8	0.2
Clavicle	Sternal end	cn	f	20.7	1.863	24	3.84	21	2.94	10	0.9	10	1	0.8	0.208	0.29	0.14	0.56	0.15	0.0195	0.8	0.2
Femur	Neck	cyl	f	30.5	1.525	29.4	2.94	23.9	2.151					2	0.28	0.35	0.23	0.51	0.24	0.0528	0.54	0.0756
Femur	Trochanter area	cn	f	34	1.7	58	4.06	39	2.73	27	1.62	27	1.62	2.3	0.115	0.26	0.15	0.43	0.24	0.0528	0.54	0.0756
Humerus	Proximal end	cn	f	24.9	2.49	51.3	3.078	51.3	3.078	19.4	0.776	19.4	0.776	1.1	0.176	0.22	0.11	0.42	0.208	0.02704	0.58	0.1856
Pelvis	Iliac crest	box	f	11	1.65	30		13	1.17					1	0.3	0.25	0.2	0.31	0.155	0.0155	0.46	0.069
Pelvis	Ischium ramus	cyl	f	30		34	3.06	25	2					0.5	0.15	0.25	0.2	0.31	0.155	0.0155	0.75	0.0675
Pelvis	Pubis ramus superior (Low)	box	f	31	4.03	14	0.98	33	5.94					0.7	0.21	0.25	0.2	0.31	0.155	0.0155	0.75	0.0675
Pelvis														1.5	0.18
Pelvis	Pubis ramus superior (Upper)	box	f	83	5.81	11	1.98	16	3.2					0.7	0.21	0.25	0.2	0.31	0.155	0.0155	0.75	0.0675
Pelvis														1.5	0.18
Ribs	1, 2	box	f	17	2.04	30		7	0.98					0.7	0.266	0.12	0.05	0.25	0.15	0.018	0.82	0.0902
Ribs	11, 12	box	f	11	1.98	30		6	1.02					0.7	0.266	0.12	0.05	0.25	0.15	0.018	0.82	0.0902
Ribs	3, 4, 9, 10	box	f	13	1.04	30		7	0.98					0.7	0.266	0.12	0.05	0.25	0.15	0.018	0.82	0.0902
Ribs	5,6,7,8	box	f	14	1.96	30		8	1.04					0.7	0.266	0.12	0.05	0.25	0.15	0.018	0.82	0.0902
Sacrum	Vertebra body 1	box	f	30	2.7	37.8	4.158	22.2	2.664					1.2	0.42	0.14	0.07	0.26	0.12	0.0204	0.65	0.156
Sacrum	Vertebra body 2-3	box	f	45.2	6.78	28	3.08	13.8	1.794					1.2	0.42	0.14	0.07	0.26	0.12	0.0204	0.65	0.156
Sacrum	Vertebra body 4-5	box	f	35	4.9	28	3.08	8.5	1.02					1.2	0.42	0.14	0.07	0.26	0.12	0.0204	0.65	0.156
Sacrum	Ala 1	box	f	30	2.7	21	3.15	38.6	3.088					1.2	0.42	0.14	0.07	0.26	0.12	0.0204	0.65	0.156
Sacrum	Ala 2	box	f	26	2.34	23	3.91	22.7	2.951					1.2	0.42	0.14	0.07	0.26	0.12	0.0204	0.65	0.156
Skull	Flat bones	box	f	5.2	0.624	30		30						1.3	0.156	0.52	0.41	0.65	0.29	0.0928	0.57	0.1995
														Thickness of cortical layer covering the sides which are non-articular and non-adjacent to the neighboring segments
														Thickness of cortical layer covering the symphysis articular surface

## Sheet: adult male
Site	Segment	Shape	Sex	h, mm	SD	a, mm	SD	b, mm	SD	c, mm	SD	d, mm	SD	Ct.Th, mm	SD	BV/TV	min	max	Tb.Th, mm	SD	Tb.Sp, mm	SD	Number of parameters
Clavicle	Acromial end	cn	m	20		26	3.9	24	2.88					0.6	0.114	0.29	0.15	0.46	0.14	0.0182	0.8	0.2	702
Clavicle	Shaft	cyl	m	56	3.92	26	3.9	24	2.88	12	0.6	12	0.96	1.8	0.036	0.13	0.08	0.18	0.19	0.0589	0.8	0.2
Clavicle	Sternal end	cn	m	56	3.92	22	3.08	12	0.6	12	1.08	12	0.96	1.8	0.036	0.13	0.08	0.18	0.19	0.0589	0.8	0.2
Femur	Neck	cyl	m	30	3.9	36	2.16	32	1.28					1.9	0.095	0.17	0.14	0.22	0.19	0.0361	0.78	0.1014
Femur	Trochanter area	cn	m	43	11.18	66	3.96	44	2.64	30	2.1	30	2.1	2.3	0.345	0.11	0.08	0.13	0.136	0.0884	0.99	0.198
Humerus	Proximal end	cn	m	28	3.36	56	2.8	56	2.8	25	3.75	25	3.75	1.1	0.198	0.06	0.01	0.13	0.1	0.018	2.37	0.5925
Pelvis	Iliac crest	box	m	11	1.65	30		13	1.17					1	0.3	0.19	0.11	0.25	0.13	0.0195	0.6	0.12
Pelvis	Ischium ramus	cyl	m	30		34	3.06	25	2					0.5	0.15	0.25	0.23	0.27	0.3	0.021	1	0.4
Pelvis	Pubis ramus superior (lower)	box	m	32	6.08	15	3	29	5.8					0.7	0.21	0.17	0.12	0.23	0.29	0.029	1	0.12
Pelvis		box	m											1.5	0.18
Pelvis	Pubis ramus superior (upper)	box	m	51.2	4.096	14.5	2.9	16	3.2					0.7	0.21	0.17	0.12	0.23	0.29	0.029	1	0.12
Pelvis		box	m											1.5	0.18
Ribs	1, 2	box	m	17	2.04	30		7	0.98					0.7	0.266	0.12	0.05	0.25	0.147	0.01764	0.82	0.0902
Ribs	11, 12	box	m	11	1.98	30		6	1.02					0.7	0.266	0.12	0.05	0.25	0.147	0.01764	0.82	0.0902
Ribs	3, 4, 9, 10	box	m	13	1.04	30		7	0.98					0.7	0.266	0.12	0.05	0.25	0.147	0.01764	0.82	0.0902
Ribs	5,6,7,8	box	m	14	1.96	30		8	1.04					0.7	0.266	0.12	0.05	0.25	0.147	0.01764	0.82	0.0902
Sacrum	Vertebra body 1	box	m	30	2.1	40	4.4	24.5	2.45					1.5	0.12	0.15	0.1	0.19	0.1	0.013	0.6	0.096
Sacrum	Vertebra body 2-3	box	m	46	3.68	28.7	3.157	15	1.35					1.5	0.12	0.15	0.1	0.19	0.1	0.013	0.6	0.096
Sacrum	Vertebra body 4-5	box	m	36	3.24	28	3.08	8.5	1.105					1.5	0.12	0.15	0.1	0.19	0.1	0.013	0.6	0.096
Sacrum	Ala 1	box	m	30	3.9	20	2	42	5.46					1.5	0.12	0.15	0.1	0.19	0.1	0.013	0.6	0.096
Sacrum	Ala 2	box	m	26	3.9	23	3.91	25	2					1.5	0.12	0.15	0.1	0.19	0.1	0.013	0.6	0.096
Skull	Flat bones	box	m	5.2	0.624	30		30						1.3	0.429	0.52	0.41	0.65	0.29	0.0928	0.57	0.1995
Skull	Flat bones	box	m											1.5	0.33
Sternum	Sternum bdoy	box	m	10	1	30		30						1.1	0.462	0.15	0.08	0.22	0.15	0.0435	1.4	0.126
Vertebra	C- 3-7 body	cyl	m	13	2.08	16	1.92	19	2.66					0.3	0.021	0.21	0.16	0.28	0.15	0.021	0.5	0.05
Vertebra	L- spinous proc.	box	m	24	3.12	31	1.86	6	1.02					0.4	0.2	0.15	0.1	0.19	0.1	0.013	0.6	0.096
Vertebra	L- body	cyl	m	27	3.24	35	2.8	47	4.23					0.4	0.2	0.16	0.11	0.28	0.15	0.0225	0.6	0.09
Vertebra	T- body	cyl	m	27	1.89	28	3.08	33	2.97					0.4	0.2	0.21	0.16	0.28	0.15	0.021	0.5	0.05
Pelvis	Acetabulum	t	m+f	29	2.9	26	2.6	21	4.2					0.5	0.15	0.19	0.11	0.25	0.13	0.0195	0.6	0.12
Pelvis	Acetabulum	t	m+f											3.6	1.08
Pelvis	Iliac ala	box	m+f	9.5	2.945	30		30						1	0.3	0.19	0.11	0.25	0.13	0.0195	0.6	0.12
Pelvis	Iliac dorsal segment	box	m+f	19	3.04	30		30						1	0.3	0.19	0.11	0.25	0.13	0.0195	0.6	0.12
Pelvis	Pubis ramus inferior	cn	m+f	47	7.99	16	4	22	5.06	26	5.98	14	5.04	0.5	0.15	0.25	0.23	0.27	0.3	0.021	1	0.4
Sacrum	Pedicle 1	cyl	m+f	13.9	1.946	23.7	3.555	15.3	1.683					1.5	0.12	0.15	0.1	0.19	0.1	0.013	0.6	0.096
Sacrum	Pedicle 2	cyl	m+f	14.2	1.988	25	2.75	13.6	2.312					1.5	0.12	0.15	0.1	0.19	0.1	0.013	0.6	0.096
Sacrum	Pedicle 3	cyl	m+f	13.9	1.946	18.3	2.013	13.2	1.848					1.5	0.12	0.15	0.1	0.19	0.1	0.013	0.6	0.096
Sacrum	Pedicle 4	cyl	m+f	13.9	1.946	14.5	1.595	11.2	2.016					1.5	0.12	0.15	0.1	0.19	0.1	0.013	0.6	0.096
Sacrum	Ala 3-4	p	m+f	19	3.04	38.5	5.775	18	1.62					1.5	0.12	0.15	0.1	0.19	0.1	0.013	0.6	0.096
Scapula	Acromion	box	m+f	8.8	1.584	48	5.28	26	2.86					0.8	0.104	0.22	0.09	0.47	0.24	0.1008	0.96	0.2208
Scapula	Glenoid	cyl	m+f	20	1.8	36	3.24	26	2.6					0.9	0.252	0.22	0.09	0.47	0.24	0.1008	0.96	0.2208
Scapula	Lateral margin	box	m+f	30		5	0.5	10	1.3					0.8	0.104	0.22	0.09	0.47	0.24	0.1008	0.96	0.2208
Vertebra	C- 2 body	box	m+f	19.2	2.496	14.3	1.43	17.5	0.525					0.3	0.021	0.21	0.16	0.28	0.15	0.021	0.5	0.05
Vertebra	C- 1 lateral mass	box	m+f	15	1.95	11.4	1.026	10.5	0.945					0.3	0.021	0.21	0.16	0.28	0.15	0.021	0.5	0.05
Vertebra	L- lamina+inf. proc.	box	m+f	20.4	2.04	12.7	1.651	4.1	0.697					1	0.34	0.15	0.1	0.19	0.1	0.013	0.6	0.096
Vertebra	L- superior proc.	box	m+f	14	1.96	15	1.95	12	2.04					1	0.34	0.15	0.1	0.19	0.1	0.013	0.6	0.096
Vertebra	L- transverse proc.	box	m+f	12	0.96	23	2.07	8	1.04					0.4	0.2	0.15	0.1	0.19	0.1	0.013	0.6	0.096
Vertebra	T- lamina+inf. proc.	box	m+f	32	3.84	10.2	1.428	4.2	0.546					1.3	0.208	0.16	0.11	0.28	0.15	0.0225	0.6	0.09
Vertebra	T- spinous proc.	box	m+f	10.3	1.545	50	2	5.1	1.02					1.3	0.208	0.16	0.11	0.28	0.15	0.0225	0.6	0.09
Vertebra	T- superior proc.	box	m+f	11.4	1.368	11.3	1.582	4.4	0.484					1.3	0.208	0.16	0.11	0.28	0.15	0.0225	0.6	0.09
Vertebra	T- transverse proc.	box	m+f	12	1.08	18	1.98	10.6	1.378					1.3	0.208	0.16	0.11	0.28	0.15	0.0225	0.6	0.09
														Thickness of cortical layer covering the sides which are non-articular and non-adjacent to the neighboring segments
														Thickness of cortical layer covering the symphysis articular surface
														Cortical thickness of the cylinder wall
														The thickness of the cortical layer of the bottom of acetabulum
														Cortical thickness of the outer side of bone
														Cortical thickness of the inner side of bone

## Sheet: adult female
Only unique female segments are described. The remaining segments are described in the section for men, marked m+f
Site	Segment	Shape	Sex	h, mm	SD	a, mm	SD	b, mm	SD	c, mm	SD	d, mm	SD	Ct.Th, mm	SD	BV/TV	min	max	Tb.Th, mm	SD	Tb.Sp, mm	SD	Number of parameters
Clavicle	Acromial end	cn	f	20		24	3.84	21	2.94					0.6	0.114	0.29	0.15	0.46	0.14	0.0182	0.8	0.2	386
Clavicle	Shaft	cyl	f	51.5	3.09	24	3.84	21	2.94	10	1	10	0.9	1.8	0.036	0.13	0.08	0.18	0.19	0.0589	0.8	0.2
Clavicle	Sternal end	cn	f	51.5	3.09	21	2.94	12	1.2	10	1	10	0.9	1.8	0.036	0.13	0.08	0.18	0.19	0.0589	0.8	0.2
Femur	Neck	cyl	f	30.9	4.326	29.4	2.94	23.9	2.151					1.9	0.095	0.17	0.14	0.22	0.19	0.0361	0.78	0.1014
Femur	Trochanter area	cn	f	34.5	1.725	58	4.06	39	2.73	27	1.62	27	1.62	2.3	0.345	0.11	0.08	0.13	0.136	0.0884	0.99	0.198
Humerus	Proximal end	cn	f	24.9	2.49	51.3	3.078	51.3	3.078	23.9	2.629	23.9	2.629	1.1	0.198	0.06	0.01	0.13	0.1	0.018	2.37	0.5925
Pelvis	Iliac crest	box	f	11	1.65	30		13	1.17					1	0.3	0.19	0.11	0.25	0.13	0.0195	0.6	0.12
Pelvis	Ischium ramus	cyl	f	30		34	3.06	25	2					0.5	0.15	0.25	0.23	0.27	0.3	0.021	1	0.4
Pelvis	Pubis ramus superior (lower	box	f	19	2.47	11	0.77	33	5.94					0.7	0.21	0.17	0.12	0.23	0.29	0.029	1	0.12
Pelvis														1.5	0.18
Pelvis	Pubis ramus superior (upper	box	f	55.8	3.906	11	1.98	13	2.6					0.7	0.21	0.17	0.12	0.23	0.29	0.029	1	0.12
Pelvis														1.5	0.18
Ribs	1, 2	box	f	14	1.54	30		5.5	0.825					0.7	0.266	0.12	0.05	0.25	0.147	0.01764	0.82	0.0902
Ribs	11, 12	box	f	9.5	1.045	30		4	1					0.7	0.266	0.12	0.05	0.25	0.147	0.01764	0.82	0.0902
Ribs	3, 4, 9, 10	box	f	11.3	1.243	30		6	0.84					0.7	0.266	0.12	0.05	0.25	0.147	0.01764	0.82	0.0902
Ribs	5.6.7.8	box	f	12.5	1.375	30		6.8	0.884					0.7	0.266	0.12	0.05	0.25	0.147	0.01764	0.82	0.0902
Sacrum	Vertebra body 1	box	f	30	2.7	37.8	4.158	22.2	2.664					1.5	0.12	0.15	0.1	0.19	0.1	0.013	0.6	0.096
Sacrum	Vertebra body 2-3	box	f	45.2	6.78	28	3.08	13.8	1.794					1.5	0.12	0.15	0.1	0.19	0.1	0.013	0.6	0.096
Sacrum	Vertebra body 4-5	box	f	35	4.9	28	3.08	8.5	1.02					1.5	0.12	0.15	0.1	0.19	0.1	0.013	0.6	0.096
Sacrum	Ala 1	box	f	30	2.7	21	3.15	38.6	3.088					1.5	0.12	0.15	0.1	0.19	0.1	0.013	0.6	0.096
Sacrum	Ala 2	box	f	26	2.34	23	3.91	22.7	2.951					1.5	0.12	0.15	0.1	0.19	0.1	0.013	0.6	0.096
Skull	Flat bones	box	f	5.2	0.624	30		30						1.3	0.429	0.52	0.41	0.65	0.29	0.0928	0.57	0.1995
Skull	Flat bones													1.5	0.33
Sternum	Manubrium	box	f	13	1.95	30		30						1.1	0.462	0.15	0.08	0.22	0.15	0.0435	1.4	0.126
Vertebra	C- 3-7 body	cyl	f	12	0.72	15	1.2	16	0.96					0.3	0.021	0.21	0.16	0.28	0.15	0.021	0.5	0.05
Vertebra	L- spinous proc.	box	f	20	3	31	4.96	6	1.02					0.4	0.2	0.15	0.1	0.19	0.1	0.013	0.6	0.096
Vertebra	L- body	cyl	f	27	1.89	32	2.56	43	3.44					0.4	0.2	0.16	0.11	0.28	0.15	0.0225	0.6	0.09
Vertebra	T- body	cyl	f	22	1.32	26	2.08	29	1.74					0.4	0.2	0.21	0.16	0.28	0.15	0.021	0.5	0.05
														Thickness of cortical layer covering the sides which are non-articular and non-adjacent to the neighboring segments
														Thickness of cortical layer covering the symphysis articular surface
														Cortical thickness of the outer side of bone
														Cortical thickness of the inner side of bone
